# Supplementary material for: Multidrug Resistance in Mammals and Fungi—From MDR to PDR: A Rocky Road from Atomic Structures to Transport Mechanisms
Source: Int J Mol Sci. 2021 Apr 30;22(9):4806. doi: 10.3390/ijms22094806 (PMC8124828; doi:10.3390/ijms22094806)
Supplement: Supplementary file 1 [file ijms-22-04806-s001.zip]

Archive with 1 entries (1 files):
- IJMS-1178190-Supplementary.pdf
